# Supplementary material for: The Leaf Trichome, Venation, and Mesophyll Structural Traits Play Important Roles in the Physiological Responses of Oak Seedlings to Water-Deficit Stress
Source: Int J Mol Sci. 2022 Aug 3;23(15):8640. doi: 10.3390/ijms23158640 (PMC9369340; doi:10.3390/ijms23158640)
Supplement: Supplementary file 1 [file ijms-23-08640-s001.zip]

Archive with 1 entries (1 files):
- ijms-1840277-supplementary.pdf
